# Supplementary material for: Hippocampal subregional texture features associated with Alzheimer’s disease severity and cognition
Source: Brain Commun. 2026 May 6;8(3):fcag164. doi: 10.1093/braincomms/fcag164 (PMC13184691; doi:10.1093/braincomms/fcag164)
Supplement: fcag164_Supplementary_Data [file fcag164_supplementary_data.zip]

Archive with 2 entries (2 files):
- Supplementary_Code.txt
- Supplementary_material.pdf
