# Supplementary material for: Hippocampal subregional texture features associated with Alzheimer’s disease severity and cognition
Source: Brain Commun. 2026 May 6;8(3):fcag164. doi: 10.1093/braincomms/fcag164 (PMC13184691; doi:10.1093/braincomms/fcag164)
Supplement: fcag164_Supplementary_Data [file fcag164_supplementary_data.zip › Supplementary_Code.txt]

Supplementary Code 1

This file contains representative Python scripts used for statistical analyses in this study.

All analyses were performed in Python (version 3.10).

======================================================================
1. Example ASHS command for hippocampal subfield segmentation
======================================================================

#!/bin/bash

ashs_main.sh \
  -I I414353 \
  -g /path/to/input/T1_image.nii.gz \
  -f /path/to/input/HighResHippo_T2.nii.gz \
  -a /path/to/atlas_directory \
  -w /path/to/output_directory


======================================================================
2. Welch’s t-test for group comparison
======================================================================

import pandas as pd
from scipy.stats import ttest_ind

input_file = "All_Subiculum_Texture_Features.xlsx"
output_file = "Ttest_results.xlsx"

df = pd.read_excel(input_file)

group1 = "ANTN"
group2 = "APTP"

feature_cols = df.columns[
    df.columns.get_loc("original_firstorder_10Percentile"):
    df.columns.get_loc("original_glrlm_ShortRunLowGrayLevelEmphasis") + 1
]

results = []

for col in feature_cols:
    data1 = df.loc[df["CSF"] == group1, col].dropna()
    data2 = df.loc[df["CSF"] == group2, col].dropna()

    t_stat, p_val = ttest_ind(data1, data2, equal_var=False)

    results.append({
        "Feature": col,
        "p_value": p_val,
        "Group1_mean": data1.mean(),
        "Group2_mean": data2.mean()
    })

result_df = pd.DataFrame(results).sort_values(by="p_value")
result_df.to_excel(output_file, index=False)


======================================================================
3. Pearson correlation analysis
======================================================================

import pandas as pd
from scipy.stats import pearsonr

df = pd.read_excel(input_file)

df_plot = df[["GLRLM_Entropy_SI", "MOCA"]].dropna()

r, p = pearsonr(df_plot["GLRLM_Entropy_SI"], df_plot["MOCA"])

print("Pearson r:", r)
print("p-value:", p)


======================================================================
4. Multiple linear regression (as described in Methods)
======================================================================

import statsmodels.api as sm

# Example: association between GLRLM_Entropy_SI and MOCA

df_reg = df[[
    "GLRLM_Entropy_SI",
    "MOCA",
    "AGE",
    "SEX",
    "EDUCATION",
    "APOE4"
]].dropna()

X = df_reg[["GLRLM_Entropy_SI", "AGE", "SEX", "EDUCATION", "APOE4"]]
X = sm.add_constant(X)

y = df_reg["MOCA"]

model = sm.OLS(y, X).fit()

print(model.summary())


======================================================================
5. Residualization for visualization
======================================================================

# Remove covariate effects from both variables

covariates = ["AGE", "SEX", "EDUCATION", "APOE4"]

# Residualize GLRLM_Entropy_SI
X_cov = sm.add_constant(df_reg[covariates])
model_x = sm.OLS(df_reg["GLRLM_Entropy_SI"], X_cov).fit()
residual_x = model_x.resid

# Residualize MOCA
model_y = sm.OLS(df_reg["MOCA"], X_cov).fit()
residual_y = model_y.resid


======================================================================
6. FDR correction (Benjamini–Hochberg)
======================================================================

from statsmodels.stats.multitest import multipletests

pvals = result_df["p_value"].values

_, pvals_corrected, _, _ = multipletests(pvals, method="fdr_bh")

result_df["p_fdr"] = pvals_corrected

result_df.to_excel("Ttest_results_FDR.xlsx", index=False)


======================================================================
7. ComBat harmonization (example using neuroHarmonize)
======================================================================

# NOTE: Requires installation of neuroHarmonize package

# pip install neuroHarmonize

from neuroHarmonize import harmonizationLearn, harmonizationApply

# Example variables
features = df_reg[["GLRLM_Entropy_SI"]].values
covars = df_reg[["AGE", "SEX", "EDUCATION", "APOE4"]]
batch = df_reg["SCANNER_VENDOR"]

model = harmonizationLearn(features, covars, batch)
features_harmonized = harmonizationApply(features, covars, batch, model)

print("ComBat harmonization completed.")


======================================================================
Notes
======================================================================

- Replace column names depending on your dataset.
- Ensure required packages are installed:
    pandas, scipy, statsmodels, matplotlib, neuroHarmonize
